# Supplementary material for: Genome-wide Identification, Classification, and Expression Pattern of Homeobox Gene Family in Brassica rapa under Various Stresses
Source: Sci Rep. 2018 Nov 2;8:16265. doi: 10.1038/s41598-018-34448-x (PMC6214979; doi:10.1038/s41598-018-34448-x)
Supplement: Supplementary file 2 — S1 Table [file 41598_2018_34448_MOESM2_ESM.xlsx]

## Sheet: Sheet1
	Table. 7	Relative Expression pattern of BraHB genes along with PC values with respect to multiple treatments by qRT-PCR
Gene	ABA-0	ABA-1	ABA-6	ABA-12	Pearson Correlation		Gene	GA-0	GA-1	GA-6	GA-12	Pearson Correlation		Gene	NaCl-0	NaCl-1	NaCl-6	NaCl-12	Pearson Correlation		Gene	PEG-0	PEG-1	PEG-6	PEG-12	Pearson Correlation		Gene	Heat-0	Heat-1	Heat-6	Heat-12	Pearson Correlation		Gene	Cold-0	Cold-1	Cold-6	Cold-12	Pearson Correlation
BraHB 5	7.21641	3.17472	0.0414087	1.60582			BraHB 5	1.15025	2.35854	4.747	22.0186			BraHB 5	3.1535	33.4235	32.1016	0.458423			BraHB 5	16.1214	5.64001	0.286568	6.24588			BraHB 5	6.30228	0.20073	0.074021	0.0157744			BraHB 5	6.03788	9.02936	6.19374	12.1192
BraHB 8	4.19062	1.10601	2.21111	0.874338	0.715962		BraHB 8	4.08475	15.8697	0.21281	1.38974	-0.426279		BraHB 8	4.10829	8.57263	0.888903	2.67632	0.274541		BraHB 8	7.85048	2.17639	3.44465	1.38871	0.759741		BraHB 8	3.85356	2.75639	3.89245	1.09446	0.493171		BraHB 8	4.04419	2.75812	3.87759	11.8776	0.804309
BraHB 9	2.52707	2.74514	9.78559	2.41176			BraHB 9	0.106773	7.02839	0.125123	0.466857			BraHB 9	9.54434	5.79651	6.43713	4.37273			BraHB 9	0.135356	10.1961	2.65864	20.5958			BraHB 9	0.0679544	0.134967	0.261728	0.124623			BraHB 9	8.09558	9.81273	10.1018	9.09754
BraHB 12	6.94529	4.0016	8.62847	0.627801	0.688772		BraHB 12	0.172141	0.00441875	2.16631	0.0904393	-0.408359		BraHB 12	3.18438	2.37321	0.102075	0.335998	0.712415		BraHB 12	0.132769	0.0029572	0.409138	0.00689131	-0.638678		BraHB 12	0.0740072	0.0011365	0.0734046	0.000111621	0.242324		BraHB 12	2.90602	2.43712	13.2987	7.06015	0.56177
BraHB 17	0.679294	13.0006	0.906227	37.1524			BraHB 17	0.304194	6.13466	0.22652	0.0409842			BraHB 17	3.0006	3.8112	6.00084	0.0417833			BraHB 17	6.00036	9.38004	0.00113514	0.000293761			BraHB 17	3.17435	12.0006	10.0012	0.000319644			BraHB 17	0.224419	4.75216	11.0009	2.00102
BraHB 23	6.69396	19.8937	7.3096	25.3276	0.931557		BraHB 23	1.29947	27.2101	0.395181	19.5106	0.729197		BraHB 23	7.49099	0.565704	8.18682	0.186569	0.65622		BraHB 23	0.151898	16.5253	0.755146	1.04588	0.765769		BraHB 23	3.5002	10.7952	1.987	0.828688	0.696098		BraHB 23	10.7817	2.57591	0.51153	5.51153	-0.883765
BraHB 31	0.158621	0.165994	0.0423766	0.0128255			BraHB 31	0.082297	0.470914	0.0235056	0.0632218			BraHB 31	0.21958	0.799978	0.0900242	0.0110862			BraHB 31	0.0113457	0.0841233	0.125516	0.0621647			BraHB 31	0.19858	0.159593	0.518607	0.0193436			BraHB 31	9.05414	4.29854	0.399028	12.399
BraHB 32	4.03323	18.5445	25.4867	0.0123967	0.0822336		BraHB 32	0.0145171	2.87297	0.0181293	1.86705	0.79762		BraHB 32	23.0158	10.957	0.136707	1.81563	0.336837		BraHB 32	3.76942	0.150105	0.270207	0.0168115	-0.801331		BraHB 32	0.0148392	0.236578	0.145908	0.021555	0.340243		BraHB 32	16.4232	12.8577	3.0932	8.0932	0.447269
BraHB 33	3.11193	0.0456235	0.0964044	0.0201394			BraHB 33	9.06397	1.84823	16.9453	0.349135			BraHB 33	17.0369	4.44569	0.02624	33.0296			BraHB 33	14.1028	9.06153	6.12495	4.94599			BraHB 33	4.17723	2.11752	3.09575	0.0943655			BraHB 33	7.0719	14.0569	0.497849	8.49785
BraHB 42	15.8841	1.7753	28.5288	35.7567	-0.205672		BraHB 42	3.16948	9.96788	22.0893	5.51998	0.707302		BraHB 42	8.88612	7.21299	4.52597	6.88232	0.449429		BraHB 42	43.5667	28.227	4.6965	0.139223	0.975939		BraHB 42	94.6593	55.4127	4.94865	26.7912	0.492868		BraHB 42	17.7622	0.475564	10.2839	4.97699	-0.583965
BraHB 49	2.39646	2.00116	3.00064	1.0174			BraHB 49	0.125525	0.101206	0.123173	0.153872			BraHB 49	4.21046	0.402042	3.74944	4.42687			BraHB 49	0.0186811	0.0176232	0.00118809	0.000195113			BraHB 49	0.000176739	0.000969055	8.84656	0.57172			BraHB 49	6.04279	4.00024	10.0004	11.0004
BraHB 51	0.00145796	0.0028439	0.498852	0.0792449	0.606973		BraHB 51	0.49801	0.0466008	0.138845	0.287587	0.492348		BraHB 51	0.756817	7.59149	3.03667	7.64719	-0.482882		BraHB 51	0.0325279	0.40122	0.495621	0.0631906	-0.150737		BraHB 51	0.00380273	0.161206	0.0928829	0.15899	-0.0715562		BraHB 51	0.0380919	0.654951	2.60476	2.60476	0.89414
BraHB 50	2.80806	3.33574	4.24726	0.656895			BraHB 50	2.66704	5.23378	10.524	2.11139			BraHB 50	9.4837	2.62369	4.65247	10.2036			BraHB 50	6.70556	0.406196	3.178	12.6531			BraHB 50	10.8319	6.7432	6.81641	5.35687			BraHB 50	20.3204	6.95698	6.75848	6.75848
BraHB 52	3.55051	9.32166	2.26284	11.7294	-0.762409		BraHB 52	0.239047	3.4139	6.59708	11.4683	0.0116615		BraHB 52	4.70899	11.0077	2.44311	12.7742	0.12299		BraHB 52	3.21839	1.77022	5.84214	10.2999	0.842153		BraHB 52	9.41068	6.80534	1.26016	9.36878	0.256177		BraHB 52	25.9006	8.76573	11.3177	10.3177	0.989465
BraHB 56	5.19847	8.16108	6.06849	2.01049			BraHB 56	0.252229	1.21714	0.125866	0.129756			BraHB 56	0.0341333	63.7143	0.122546	0.0125301			BraHB 56	0.0163311	0.0275427	0.0764463	0.0791647			BraHB 56	0.011693	0.0251542	0.158083	0.0608478			BraHB 56	0.0572869	0.04825	0.158929	0.158929
BraHB 59	0.0977151	0.0313254	4.00145	0.00853726	0.189887		BraHB 59	0.312098	0.653432	0.062439	0.0774114	0.95069		BraHB 59	0.00170198	0.0875782	0.0308366	0.473537	-0.185527		BraHB 59	0.495178	3.69891	0.194081	0.0776211	-0.542229		BraHB 59	0.0468946	0.156227	0.155237	22.099	-0.0286036		BraHB 59	7.08485	0.0120618	0.0785544	0.0785544	-0.51965
BraHB 64	12.3486	0.647018	29.1564	0.411587			BraHB 64	1.12263	31.8207	1.46	4.62978			BraHB 64	0.533958	11.7903	0.518916	2.86316			BraHB 64	4.50721	28.4514	2.65308	3.33242			BraHB 64	3.50721	1.108	1.21596	2.81688			BraHB 64	13.0789	11.7286	1.12757	1.12757
BraHB 76	10.3414	6.38656	0.821996	2.44232	-0.323119		BraHB 76	0.185312	9.28182	0.360892	0.394798	0.995582		BraHB 76	0.280374	15.5245	0.26307	0.189971	0.97758		BraHB 76	3.51913	1.64845	27.727	10.2512	-0.560092		BraHB 76	13.803	45.8014	1.71921	0.224216	-0.412883		BraHB 76	92.056	32.2715	60.8631	12.8489	0.481059
BraHB 75	7.01625	11.0463	0.00869042	4.02137			BraHB 75	0.626725	2.37231	0.013108	0.136001			BraHB 75	0.434131	0.383209	5.43542	0.0318904			BraHB 75	0.00822105	0.357378	100.732	0.0159515			BraHB 75	0.528434	1291.68	0.0438829	0.43689			BraHB 75	0.0412703	0.0715933	4.39572	20.4107
BraHB 86	8.26265	10.7478	6.20862	4.07634	0.784621		BraHB 86	0.312622	40.0549	0.851613	55.2495	0.294333		BraHB 86	10.6724	6.18944	8.39816	0.415441	0.361513		BraHB 86	0.659746	24.7391	422.363	303.643	0.749995		BraHB 86	64.4124	4.25073	1.40799	42.5075	-0.520446		BraHB 86	0.783489	1.20188	0.789341	0.789341	-0.416384
BraHB 91	13.3522	4.11002	9.89929	7.56027			BraHB 91	6.47658	11.5167	6.95535	1.6567			BraHB 91	7.37818	3.86576	8.67779	4.22593			BraHB 91	79.3528	411.072	115.709	0.21185			BraHB 91	22.0484	1.32978	5.76787	37.9408			BraHB 91	13.583	2.47203	0.541436	0.541436
BraHB 93	4.49142	11.4072	1.12226	0.208137	-0.520704		BraHB 93	1.78444	24.9233	3.56608	1.11162	0.842635		BraHB 93	8.84013	0.3675	1.786	1.99775	0.451375		BraHB 93	0.155303	0.355048	0.424784	0.1109	0.596693		BraHB 93	0.175678	0.215766	0.496493	0.35812	-0.0392598		BraHB 93	0.892884	0.285841	2.29942	2.29942	-0.492813
BraHB 96	3.68293	5.03497	2.38776	9.5425			BraHB 96	2.85325	30.9021	22.6723	14.8365			BraHB 96	11.7028	3.21659	2.77398	0.49222			BraHB 96	0.302967	4.62307	2.72094	0.318829			BraHB 96	10.2813	5.64366	2.59182	12.4122			BraHB 96	5.78772	9.24251	2.64719	6.64719
BraHB 105	6.88412	3.7753	4.52881	7.75671	0.609337		BraHB 105	3.16948	19.9679	7.08927	5.51998	0.859879		BraHB 105	11.8861	5.21299	14.526	6.88232	0.383641		BraHB 105	5.5667	19.227	4.6965	0.139223	0.860069		BraHB 105	4.65934	10.4127	0.948653	16.7912	0.691881		BraHB 105	7.76222	0.475564	0.283905	0.976995	-0.0406821
