# Supplementary material for: Genome-wide Identification, Classification, and Expression Pattern of Homeobox Gene Family in Brassica rapa under Various Stresses
Source: Sci Rep. 2018 Nov 2;8:16265. doi: 10.1038/s41598-018-34448-x (PMC6214979; doi:10.1038/s41598-018-34448-x)
Supplement: Supplementary file 3 — S2 Table [file 41598_2018_34448_MOESM3_ESM.xlsx]

## Sheet: Sheet1
Table. 6	The gene with outlier Ka/Ks values and estimated divergence time for syntenic pairs of BraHBs.
Gene	S-Sites	N-Sites	Ks	Ka	Ka/Ks	Selection Pressure	Duplication time (MYA)
BraHB 1_ BraHB 13	235	818	0.3606	0.0828	0.2297	Purify selection	12.02
BraHB 2_ BraHB 16	137.9	381.1	0.2462	0.0605	0.2458	Purify selection	8.20667
BraHB 3_ BraHB 7	142.3	544.7	0.3545	0.0898	0.2533	Purify selection	11.8167
BraHB 4_ BraHB 10	183.6	566.4	0.3052	0.1169	0.383	Purify selection	10.1733
BraHB 5_ BraHB 8	211.3	601.7	0.368	0.075	0.2037	Purify selection	12.2667
BraHB 9_ BraHB 11	233.6	642.4	0.2785	0.0934	0.3354	Purify selection	9.28333
BraHB 9_ BraHB 12	205.7	655.3	0.3032	0.1031	0.3401	Purify selection	10.1067
BraHB 17_ BraHB 23	143.3	537.7	0.2475	0.0623	0.2515	Purify selection	8.25
BraHB 18_ BraHB 24	201.2	644.8	0.371	0.0445	0.1198	Purify selection	12.3667
BraHB 18_ BraHB 25	174.1	560.9	0.3681	0.1051	0.2855	Purify selection	12.27
BraHB 19_ BraHB 38	160.2	520.8	0.339	0.105	0.2995	Purify selection	11.3
BraHB 20_ BraHB 21	212.2	633.8	0.4684	0.0809	0.1726	Purify selection	15.6133
BraHB 22_BraHB 40	168.9	503.1	0.3197	0.0903	0.2826	Purify selection	10.6567
BraHB 28_ BraHB 39	238.4	652.6	0.2798	0.078	0.2787	Purify selection	9.32667
BraHB 31_ BraHB 32	224.9	663.1	0.3333	0.058	0.174	Purify selection	11.11
BraHB 33_ BraHB 42	167.3	603.7	0.3362	0.1503	0.4469	Purify selection	11.2067
BraHB 44_ BraHB 47	238.8	724.2	0.2707	0.0882	0.3257	Purify selection	9.02333
BraHB 45_ BraHB 55	207	603	0.2999	0.0778	0.2594	Purify selection	9.99667
BraHB 45_ BraHB 57	208.6	595.4	0.2983	0.0912	0.3058	Purify selection	9.94333
BraHB 46_ BraHB 54	212.2	642.8	0.4999	0.1277	0.2554	Purify selection	16.6633
BraHB 49_ BraHB 51	161.5	453.5	0.2306	0.1054	0.4571	Purify selection	7.68667
BraHB 50_ BraHB 52	205.7	552.3	0.3191	0.0387	0.1214	Purify selection	10.6367
BraHB 56_ BraHB 59	196.2	619.8	0.3196	0.0537	0.1681	Purify selection	10.6533
BraHB 61_ BraHB 79	634.5	1894.5	0.3924	0.0336	0.0857	Purify selection	13.08
BraHB 64_ BraHB 76	540.5	1571.5	0.3256	0.0529	0.1623	Purify selection	10.8533
BraHB 65_ BraHB 80	671.4	1857.6	0.3365	0.033	0.0981	Purify selection	11.2167
BraHB 66_ BraHB 78	670.4	1831.6	0.2079	0.0172	0.0826	Purify selection	6.93
BraHB 71_ BraHB 73	551.7	1560.3	0.3788	0.1707	0.4506	Purify selection	12.6267
BraHB 75_ BraHB 86	502.8	1654.2	0.3311	0.0202	0.0609	Purify selection	11.0367
BraHB 77_ BraHB 81	520.1	1528.9	0.3645	0.0739	0.2028	Purify selection	12.15
BraHB 91_ BraHB 93	219.5	659.5	0.2121	0.0292	0.1376	Purify selection	7.07
BraHB 92_ BraHB 95	227.2	714.8	0.506	0.0493	0.0974	Purify selection	16.8667
BraHB 96_ BraHB 105	331.9	976.1	0.2609	0.11	0.4215	Purify selection	8.69667
BraHB 97_ BraHB 101	288.4	989.6	0.0198	0.017	0.8596	Purify selection	0.66
BraHB 98_ BraHB 102	314	1093	0.3528	0.12	0.3401	Purify selection	11.76
BraHB 98_ BraHB 107	190.4	625.6	0.367	0.586	0.0208	Purify selection	12.2333
BraHB 99_ BraHB 108	480.3	1394.7	0.2826	0.0493	0.1746	Purify selection	9.42
BraHB 100_ BraHB 104	457.3	1231.7	0.3103	0.0659	0.2125	Purify selection	10.3433
BraHB 112_ BraHB 113	693.4	1802.6	0.2658	0.0101	0.038	Purify selection	8.86
