# Supplementary material for: Genome-wide Identification, Classification, and Expression Pattern of Homeobox Gene Family in Brassica rapa under Various Stresses
Source: Sci Rep. 2018 Nov 2;8:16265. doi: 10.1038/s41598-018-34448-x (PMC6214979; doi:10.1038/s41598-018-34448-x)
Supplement: Supplementary file 4 — S3 Table [file 41598_2018_34448_MOESM4_ESM.xlsx]

## Sheet: Sheet1
Table. 5	Syntenic Paralog pair of BraHBs with PC and FPKM values
Syntenic Paralog	Root	Stem	Leaf	Flower	Silique	Callus
BraHB 1_ BraHB 13 (0.212)	0	2.90171	0.415865	3.58009	0.899342	0
BraHB 2_ BraHB 16 (NA)	0	0	0.301407	0	0	0
BraHB 3_ BraHB 7 (-0.301)	12.5554	7.5181	5.87532	5.78675	3.14222	3.20299
BraHB 4_ BraHB 10 (0.965)	89.7736	11.2313	5.50791	4.24934	0.120887	1.94591
BraHB 5_ BraHB 8 (0.540)	0.0783445	0.531295	0	0	0.558601	0
BraHB 9_ BraHB 11 (NA)	0	0.102866	0	0	0	0
BraHB 9_ BraHB 12 (-0.2)	0	0.102866	0	0	0.493339	0
BraHB 17_ BraHB 23 (0.957)	18.709	12.2397	11.5879	218.541	14.9207	62.4701
BraHB 18_ BraHB 24 (0.811)	14.3695	38.508	15.5819	14.3965	1.78598	4.22763
BraHB 18_ BraHB 25 (0.909)	14.7439	26.3795	10.5017	9.28551	0.53015	1.99097
BraHB 19_ BraHB 38 (0.718)	0.098102	0.489534	0.405824	2.08342	0.279548	0.7457
BraHB 20_ BraHB 21 (0.253)	59.8703	82.6729	26.9819	39.7925	8.74715	82.5602
BraHB 22_BraHB 40 (0.900)	5.2671	0.302897	0.104505	1.12669	0.143938	2.42103
BraHB 28_ BraHB 39 (0.834)	33.5765	21.6314	17.0465	13.564	2.30851	11.1678
BraHB 31_ BraHB 32 (0.581)	44.0526	33.9404	23.7428	34.5224	23.0843	66.0678
BraHB 33_ BraHB 42 (0.950)	37.6	23.516	4.7509	22.7412	1.67883	116.713
BraHB 44_ BraHB 47 (0.598)	13.9759	7.23911	5.60773	3.2354	6.84448	5.90795
BraHB 45_ BraHB 55 (0.761)	19.1347	7.1936	4.98327	28.3641	33.5975	41.7371
BraHB 45_ BraHB 57 (0.890)	16.8579	3.90353	3.98259	29.1635	40.4957	73.4395
BraHB 46_ BraHB 54 (0.446)	3.27465	3.27688	0.654717	2.75793	1.78825	1.05705
BraHB 49_ BraHB 51 (0.496)	3.83167	0.22501	0.356355	0.682519	1.90928	0.620727
BraHB 50_ BraHB 52 (0.944)	83.1112	32.2814	19.4774	12.8653	97.2582	38.3279
BraHB 56_ BraHB 59 (-0.136)	17.882	5.5622	2.40616	2.34851	2.96884	2.24955
BraHB 61_ BraHB 79 (0.391)	16.3847	6.10927	2.3965	6.7301	8.08637	2.18766
BraHB 64_ BraHB 76 (0.911)	0.560625	2.88298	1.45735	1.32108	0.477965	0.0839586
BraHB 65_ BraHB 80 (0.863)	19.2194	16.9479	6.65376	5.73135	4.96497	2.9633
BraHB 66_ BraHB 78 (0.977)	29.2146	22.7918	7.10871	5.00265	1.67346	6.2618
BraHB 71_ BraHB 73 (0.670)	0.381663	1.60476	0.497221	0.157075	6.28859	0
BraHB 75_ BraHB 86 (0.786)	0	6.26846	6.28847	4.73342	5.98051	0.247872
BraHB 77_ BraHB 81 (0.231)	0.715997	2.14777	0.578582	2.28211	8.16573	0.544265
BraHB 91_ BraHB 93 (0.953)	17.4331	3.21704	2.8765	22.9104	97.5628	6.8686
BraHB 92_ BraHB 95 (0.512)	3.90974	5.74681	0.193634	2.34491	0.272448	2.27703
BraHB 96_ BraHB 105 (0.956)	1.24392	6.77762	1.32961	2.04339	1.66346	0.044706
BraHB 97_ BraHB 101 (NA)	0.128502	0.339574	0	0.130226	0.245975	0.093074
BraHB 98_ BraHB 102 (0.891)	11.932	3.49037	7.7291	21.4021	32.9079	13.3687
BraHB 98_ BraHB 107 (0.013)	3.12383	2.14064	3.65038	8.00315	10.5692	4.50932
BraHB 99_ BraHB 108 (0.159)	18.9491	30.6069	21.3265	165.697	24.4843	33.7135
BraHB 100_ BraHB 104 (0.786)	3.27734	4.4636	0.697678	9.25239	6.86628	8.00734
BraHB 112_ BraHB 113 (0.994)	53.6577	16.1659	9.86059	3.51439	0.778685	2.58666
