# Supplementary material for: Genome-wide Identification, Classification, and Expression Pattern of Homeobox Gene Family in Brassica rapa under Various Stresses
Source: Sci Rep. 2018 Nov 2;8:16265. doi: 10.1038/s41598-018-34448-x (PMC6214979; doi:10.1038/s41598-018-34448-x)
Supplement: Supplementary file 5 — S4 Table [file 41598_2018_34448_MOESM5_ESM.xlsx]

## Sheet: Sheet1
Table. 4	The FPKM values of BraHB genes identified in Brassica rapa
Gene_ID	Root	Stem	Leaf	Flower	Silique	Callus
BraHB 1	0	1.61865	0.118126	6.11474	1.46983	0
BraHB 2	0	0	0	0	0	0
BraHB 3	25.1108	15.0362	11.1625	11.5735	6.01428	6.40598
BraHB 4	151.597	12.806	6.13527	4.61845	0.241775	2.94326
BraHB 5	0.156689	1.06259	0	0	0.895405	0
BraHB 6	0	0.047591	0	0.102511	0.580636	0.109963
BraHB 7	0	0	0.588144	0	0.270168	0
BraHB 8	0	0	0	0	0.221796	0
BraHB 9	0	0.205733	0	0	0	0
BraHB 10	27.9502	9.65666	4.88054	3.88023	0	0.948563
BraHB 11	0	0	0	0	0	0
BraHB 12	0	0	0	0	0.986677	0
BraHB 13	0	4.18477	0.713605	1.04544	0.328853	0
BraHB 14	0	0.0997288	0	0	0	0
BraHB 15	55.2494	5.42031	3.61292	1.40877	7.62006	119.463
BraHB 16	0	0	0.602814	0	0	0.634231
BraHB 17	8.82919	1.94267	2.02912	90.251	11.741	8.30923
BraHB 18	25.6646	45.2816	18.1261	17.6937	1.0603	2.09467
BraHB 19	0.196204	0.5828	0.811648	3.56254	0.559095	1.4914
BraHB 20	10.9295	13.5268	7.03502	15.6753	0.633401	73.4714
BraHB 21	108.811	151.819	46.9287	63.9097	16.8609	91.6491
BraHB 22	3.86385	0.505396	0	1.84569	0	2.20821
BraHB 23	28.5888	22.5368	21.1467	346.83	18.1005	116.631
BraHB 24	3.07446	31.7345	13.0377	11.0993	2.51165	6.36059
BraHB 25	3.82319	7.47743	2.87722	0.877322	0	1.88728
BraHB 26	116.956	7.5613	3.38172	317.822	278.352	232.365
BraHB 27	0	0.539457	0	0	0	0
BraHB 28	32.4311	15.6017	17.078	5.78764	1.55957	7.10451
BraHB 29	1.32223	15.2425	1.36505	6.38399	0.375027	0.287071
BraHB 30	5.64599	1.46799	1.74784	5.95867	0	2.14498
BraHB 31	24.7905	23.6082	18.9641	7.83283	12.2884	32.5875
BraHB 32	63.3148	44.2727	28.5215	61.2119	33.8802	99.548
BraHB 33	55.3934	21.1303	7.07995	30.6692	0.238199	171.6
BraHB 34	8.25574	15.5427	3.5597	7.81529	0.24546	5.0433
BraHB 35	0	0.212216	0.658706	0	0	0
BraHB 36	0	0	0	0.347501	0.488875	0.752338
BraHB 37	0	0	0	3.15214	46.2877	11.7686
BraHB 38	0	0.396268	0	0.604302	0	0
BraHB 39	34.7218	27.6611	17.015	21.3404	3.05746	15.2311
BraHB 40	6.67035	0.100399	0.20901	0.407695	0.287876	2.63385
BraHB 41	2.20396	0.0762869	0.16297	0.795296	0.224893	1.19685
BraHB 42	19.8067	25.9017	2.42185	14.8131	3.11946	61.8258
BraHB 43	3.76601	3.05516	2.74278	9.42172	8.40068	4.09168
BraHB 44	25.4029	13.8706	9.76312	5.31048	13.3241	11.4006
BraHB 45	9.85314	2.77469	2.96122	6.58297	22.9277	27.7889
BraHB 46	5.39795	3.68626	1.1769	4.73937	2.84401	1.69721
BraHB 47	2.54881	0.607624	1.45233	1.16032	0.364865	0.415293
BraHB 48	6.65072	12.2132	6.88925	2.42157	0.761354	1.15585
BraHB 49	5.5941	0.45002	0	0.90184	3.81857	0.242953
BraHB 50	37.6644	11.4841	2.96122	4.49569	48.5794	4.66025
BraHB 51	2.06924	0	0.712711	0.463197	0	0.9985
BraHB 52	128.558	53.0788	35.9935	21.235	145.937	71.9956
BraHB 53	6.19221	2.69851	2.97111	26.101	19.2107	11.9747
BraHB 54	1.15135	2.8675	0.132533	0.776489	0.732495	0.41688
BraHB 55	28.4163	11.6125	7.00533	50.1453	44.2674	55.6852
BraHB 56	2.07691	2.28912	0.614443	0.599786	5.93769	1.45016
BraHB 57	23.8627	5.03236	5.00397	51.744	58.0637	119.09
BraHB 58	3.89267	1.60798	0	0.244936	1.03657	0.528264
BraHB 59	33.687	8.83528	4.19787	4.09723	0	3.04894
BraHB 60	38.7195	46.4262	47.1585	8.84685	16.9648	10.6345
BraHB 61	29.9622	11.4039	4.08639	11.0851	11.3343	3.08114
BraHB 62	1.70611	4.65551	3.11166	12.2635	5.24396	4.45947
BraHB 63	1.45345	1.72849	0.0502951	0.49175	30.5429	0.157937
BraHB 64	0.103651	1.80471	0.537967	0.473361	0.223729	0.11263
BraHB 65	9.70342	13.0996	4.75149	3.22648	3.9049	1.61159
BraHB 66	22.6767	17.536	5.74033	2.89419	1.11946	1.78361
BraHB 67	0.0514273	0	0	0	0	0.167646
BraHB 68	0.092095	6.28976	5.78451	3.73944	1.59092	4.65348
BraHB 69	0	0	0.05388	0	24.2001	0
BraHB 70	0.843157	0.612878	0.360407	0.151017	0	0.700624
BraHB 71	0.504197	3.18577	0.994443	0.0511718	3.62802	0
BraHB 72	0	0.0246479	0.0557816	0	0.0773216	0.35037
BraHB 73	0.259128	0.0237462	0	0.262978	8.94917	0
BraHB 74	0.265715	0	0.0551621	0	0.91758	0.115492
BraHB 75	0	4.31387	5.20508	3.80388	7.1431	0.220145
BraHB 76	1.0176	3.96125	2.37673	2.16879	0.732201	0.0552872
BraHB 77	0.535684	2.57952	0.500429	1.03285	1.31027	0
BraHB 78	35.7525	28.0475	8.47708	7.11111	2.22745	10.74
BraHB 79	2.80729	0.81464	0.706606	2.37509	4.83844	1.29419
BraHB 80	28.7354	20.7962	8.55603	8.23622	6.02503	4.31501
BraHB 81	0.89631	1.71601	0.656736	3.53136	15.0212	1.08853
BraHB 82	1.82718	0.492959	0.0557816	0.327207	0.154643	0.46716
BraHB 83	0.536817	19.2225	11.8548	22.4384	9.62281	1.48483
BraHB 84	1.21472	1.13353	1.16014	2.41656	2.79738	7.65578
BraHB 85	33.9464	45.685	14.0181	9.52975	23.205	4.33159
BraHB 86	0	8.22305	7.37186	5.66297	4.81793	0.275598
BraHB 87	1.37386	5.39687	2.51985	31.1466	25.1839	2.78676
BraHB 88	0.0884428	8.73917	2.11196	3.00782	9.61379	0.240268
BraHB 89	42.289	36.2781	0.21179	8.99983	1.17184	2.99618
BraHB 90	2.25105	9.05168	0	2.40402	0.179052	0.950915
BraHB 91	14.979	3.77177	3.69342	35.6239	122.197	1.23959
BraHB 92	4.20629	9.35831	0	2.925	0.188115	4.28339
BraHB 93	19.8872	2.6623	2.05957	10.1968	72.9286	12.4976
BraHB 94	0.207462	28.667	0.107532	24.1599	0.446203	0.225378
BraHB 95	3.61319	2.1353	0.387268	1.76482	0.356781	0.270679
BraHB 96	2.22199	10.0371	2.47541	2.91942	3.07253	0.0894119
BraHB 97	0	0	0	0	0	0
BraHB 98	4.20695	2.59672	7.30077	15.4169	19.0543	8.70199
BraHB 99	12.2986	26.6275	21.4973	297.972	38.2556	21.42
BraHB 100	1.83486	1.69341	0.203997	4.91849	6.02935	5.41138
BraHB 101	0.257004	0.679148	0	0.260452	0.49195	0.186148
BraHB 102	19.657	4.38402	8.15744	27.3874	46.7616	18.0354
BraHB 103	2.69634	2.62931	16.8537	35.6842	62.1235	11.3783
BraHB 104	4.71983	7.2338	1.19136	13.5863	7.70322	10.6033
BraHB 105	0.265854	3.51813	0.183802	1.16735	0.254394	0
BraHB 106	2.31765	6.40186	7.59544	3.65051	5.6134	3.11473
BraHB 107	2.04071	1.68455	0	0.589396	2.08401	0.316645
BraHB 108	25.5996	34.5864	21.1557	33.4229	10.7131	46.0069
BraHB 109	2.21356	6.90772	3.33376	17.3052	3.59144	1.24133
BraHB 110	8.59359	12.4689	3.84804	9.01213	3.51013	4.60063
BraHB 111	9.81166	15.8359	9.30377	12.7282	9.66354	6.4886
BraHB 112	63.6633	20.9526	13.3815	4.30298	1.1209	2.39688
BraHB 113	43.652	11.3792	6.33969	2.72581	0.436469	2.77645
