# Supplementary material for: Genome-wide Identification, Classification, and Expression Pattern of Homeobox Gene Family in Brassica rapa under Various Stresses
Source: Sci Rep. 2018 Nov 2;8:16265. doi: 10.1038/s41598-018-34448-x (PMC6214979; doi:10.1038/s41598-018-34448-x)
Supplement: Supplementary file 6 — S5 Table [file 41598_2018_34448_MOESM6_ESM.xlsx]

## Sheet: Table 3
	Table. 3	Cis-Elements of BraHB genes in Brassica rapa
	Cis-Element	Function	BraHB 5	BraHB 8	BraHB 9	BraHB 12	BraHB 17	BraHB 23	BraHB 31	BraHB 32	BraHB 33	BraHB 42	BraHB 49	BraHB 51	BraHB 52	BraHB 56	BraHB 59	BraHB 64	BraHB 76	BraHB 75	BraHB 86	BraHB 91	BraHB 93	BraHB 96	BraHB 105		BraHB 1	BraHB 44	BraHB 47	BraHB 58	BraHB 61	BraHB 62	BraHB 63	BraHB 90	BraHB 92	BraHB 103	BraHB 104	BraHB 108	BraHB 70	BraHB 71	BraHB 94	BraHB 95	BraHB 41	BraHB 109
	CGTCA-motif	cis-acting regulatory element involved in the MeJA-responsiveness	√		√	√	√	√	√		√						√		√				√		√			√	√	√	√		√	√	√	√		√					√	√
Hormones	TGACG-motif	cis-acting regulatory element involved in the MeJA-responsiveness	√		√	√	√	√			√						√		√				√		√				√	√	√		√	√		√		√					√	√
	ERE-motif	ethylene-responsive element			√					√				√					√	√	√	√														√		√
	GARE-motif	gibberellin-responsive element	√	√				√		√	√	√				√			√	√			√	√	√				√	√	√		√							√				√
	P-BOX	gibberellin-responsive element	√				√	√											√					√	√				√			√			√
	TCA-Element	cis-acting element involved in salicylic acid responsiveness			√		√	√	√	√	√	√			√			√		√	√	√	√	√			√		√	√	√	√		√		√				√	√		√	√
	TGA-Element	auxin-responsive element	√				√	√				√					√	√				√		√			√	√		√				√			√	√					√
	ABRE	cis-acting element involved in the abscisic acid responsiveness						√			√	√		√	√	√						√		√					√				√			√	√						√	√
	AuxRR-Core	cis-acting regulatory element involved in auxin responsiveness									√		√				√		√	√							√			√		√					√					√	√
	TATC-Box	cis-acting element involved in gibberellin-responsiveness																							√								√					√
	SARE	cis-acting element involved in salicylic acid responsiveness					√
	TGA-Box	part of an auxin-responsive element																																									√
	AE-BOX	part of a module for light response			√	√	√			√	√	√										√		√			√	√									√		√			√
Light	BOX-4	part of a conserved DNA module involved in light responsiveness	√	√	√	√	√	√		√			√		√	√	√	√	√	√	√	√	√	√			√	√	√	√	√	√	√	√		√	√	√	√	√	√	√		√
	Box I	light responsive element		√	√	√	√	√		√		√		√	√			√	√	√	√	√	√	√	√		√			√	√	√	√	√	√	√	√	√	√	√	√	√
	CATT-motifs	part of a light responsive element	√		√			√	√	√		√						√							√							√	√					√		√	√
	Gap-Box	part of a light responsive element				√												√		√		√		√			√													√	√	√
	I-Box	part of a light responsive element	√	√	√	√	√	√			√	√	√											√			√	√	√	√	√	√		√	√		√							√
	L-Box	part of a light responsive element						√		√															√			√											√					√
	LAMP-ELEMENTS	part of a light responsive element			√		√	√				√						√						√			√			√
	TCT-motifs	part of a light responsive element			√		√			√	√	√	√			√			√	√		√			√		√			√	√			√	√			√				√	√	√
	4cl-CMA2b	light responsive element																										√
	GT1-motif	light responsive element			√	√	√	√				√	√	√	√	√		√	√	√	√	√	√	√				√		√					√	√				√	√	√	√	√
	MRE	MYB binding site involved in light responsiveness			√	√		√					√				√	√				√					√	√		√	√				√					√	√	√		√
	3-AFI Binding site	light responsive element												√			√		√		√			√					√															√
	ACE	cis-acting element involved in light responsiveness		√			√		√					√		√				√	√		√				√		√				√				√	√				√	√
	AT1-motif	light responsive element		√	√								√		√														√		√					√					√
	G-Box	cis-acting regulatory element involved in light responsiveness	√			√	√	√				√		√	√	√	√	√	√	√	√	√		√	√		√		√		√		√		√	√	√	√				√	√
	GA-motif	part of a light responsive element			√		√								√	√				√	√	√		√			√		√		√	√	√			√	√	√
	GAG-motif	part of a light responsive element														√		√		√	√	√			√				√		√	√	√	√	√	√		√	√			√	√
	GATA-motif	part of a light responsive element						√					√					√											√		√	√			√							√
	Sp1	part of a light responsive element	√	√		√					√	√	√	√				√	√				√		√		√		√			√			√		√						√
	as-2-Box	involved in shoot-specific expression and light responsiveness	√		√		√															√		√					√			√
	Box II	part of a light responsive element												√	√					√							√		√													√
	ATCT-motif	part of a conserved DNA module involved in light responsiveness	√			√	√	√		√	√		√								√		√	√								√		√				√						√
	TCCC-motif	part of a light responsive element											√								√									√						√								√
	C-Box	cis-acting regulatory element involved in light responsiveness																												√
	chs-CMAIa	part of a light responsive element			√										√																	√
	chs-Unit 1 m1	part of a light responsive element																																			√
	ATC-motif	part of a conserved DNA module involved in light responsiveness					√										√																							√	√		√
	CG-motif	part of a light responsive element																																									√
	GATT-motif	part of a light responsive element																																										√
	rbcS-CMA7a	part of a light responsive element			√									√
	MNF1	light responsive element												√
	chs-CMA2b	part of a light responsive element												√
	CAG-motif	part of a light responsive element														√				√
	4cl-CMA1b	part of a light responsive element																			√
	ATCC-motif	part of a conserved DNA module involved in light responsiveness
	TGGCA	part of a light responsive element									√
Essential Element	CAAT-BOX	common cis-acting element in promoter and enhancer regions	√	√	√	√	√	√	√	√	√	√	√	√	√	√	√	√	√	√	√	√	√	√	√		√	√		√	√	√	√	√	√	√	√	√	√	√	√	√	√	√
	TATA-BOX	core promoter element around -30 of transcription start	√	√	√	√	√	√	√	√	√	√	√	√	√	√	√	√	√	√	√	√	√	√	√		√	√	√	√	√	√	√	√	√	√	√	√	√	√	√	√	√	√
	5UTR Py-rich stretch	cis-acting element conferring high transcription levels				√				√				√		√	√	√	√	√	√	√	√	√	√				√	√	√	√	√	√		√		√					√	√
Enhancer	TA-Rich Region	Enhancer																																		√
	GC-motif	enhancer-like element involved in anoxic specific inducibility									√	√
	HSE	cis-acting element involved in heat stress responsiveness		√	√		√		√	√		√		√	√	√		√	√	√	√	√		√				√		√			√	√	√	√	√	√	√	√	√	√	√	√
Stresses	MBS	MYB binding site involved in drought-inducibility	√	√	√	√		√		√	√	√	√		√			√		√	√	√	√		√		√	√	√						√	√	√	√		√	√	√	√	√
	Skn-1-motif	cis-acting regulatory element required for endosperm expression	√		√	√	√	√		√			√	√	√	√	√	√	√	√	√	√	√	√	√		√			√	√	√	√	√	√	√	√	√		√	√	√	√	√
	TC-Rich repeats	cis-acting element involved in defense and stress responsiveness		√	√	√	√	√	√	√		√				√	√	√	√	√	√	√	√	√			√	√	√	√			√	√	√	√						√		√
	LTR	cis-acting element involved in low-temperature responsiveness				√		√	√		√		√	√	√	√							√																√
	WUN-motif	wound-responsive element											√									√	√	√			√							√		√								√
	MBSII	MYB binding site involved in flavonoid biosynthetic genes regulation																												√				√
	MBSI	MYB binding site involved in flavonoid biosynthetic genes regulation																	√																								√
	ARE	cis-acting regulatory element essential for the anaerobic induction	√	√	√	√	√		√	√	√	√	√	√	√		√		√	√	√	√	√	√			√				√	√	√		√	√	√	√	√	√	√	√	√	√
Other various stresses	Box-W1	fungal elicitor responsive element	√	√	√		√	√					√	√								√	√	√	√		√		√	√	√	√							√				√
	AT-Rich Sequence	MYBHv1 binding site	√																								√																√
	ELI-Box3	elicitor-responsive element		√									√		√																								√		√	√
	CCAAT-Box	MYBHv1 binding site	√												√										√				√					√
	HD-ZIP 3	protein binding site											√			√					√							√
	MSA-Like	cis-acting element involved in cell cycle regulation						√																				√
	BOX III	protein binding site			√		√									√													√	√				√
	CAT-BOX	cis-acting regulatory element related to meristem expression					√	√			√	√	√				√						√		√				√					√								√		√
	RY-Element	cis-acting regulatory element involved in seed-specific regulation											√	√
	o2-site	cis-acting regulatory element involved in zein metabolism regulation	√				√		√	√	√	√							√					√	√		√			√		√	√		√	√							√
	as1	cis-acting regulatory element involved in the root-specific expression	√																												√
	AT-Rich Element	binding site of AT-rich DNA binding protein (ATBP-1)		√						√					√							√										√	√						√		√		√
	GCN4-motif	cis-regulatory element involved in endosperm expression			√		√										√								√							√												√
	HD-ZIP 1	element involved in differentiation of the palisade mesophyll cells																														√		√
	HD-ZIP 2	element involved in the control of leaf morphology development																														√		√
	OCT	cis-acting regulatory element related to meristem specific activation																														√
	3-AF3 binding site	part of a conserved DNA module array																															√
	A-Box	cis-acting regulatory element			√				√					√	√				√																√								√
	CCGTCC-Box	cis-acting regulatory element related to meristem specific activation			√									√	√				√			√																					√
	AACA-motif	involved in endosperm-specific negative expression			√
	OBP-site	cis-acting regulatory element														√
	HMG-TATA-region	cis-acting regulatory element															√
	EIRE	elicitor-responsive element													√
Circadian	Circadian	cis-acting regulatory element involved in circadian control	√	√	√		√					√		√	√		√	√		√	√		√	√	√		√		√			√	√	√	√	√	√	√	√				√
