# Supplementary material for: Genome-wide Identification, Classification, and Expression Pattern of Homeobox Gene Family in Brassica rapa under Various Stresses
Source: Sci Rep. 2018 Nov 2;8:16265. doi: 10.1038/s41598-018-34448-x (PMC6214979; doi:10.1038/s41598-018-34448-x)
Supplement: Supplementary file 7 — S6 Table [file 41598_2018_34448_MOESM7_ESM.xlsx]

## Sheet: Sheet1
Table. 2	Homeobox identified genes and showing the number of retention genes based on subgenomes LF, MF1 and MF2 in Brassica rapa
Family	A.thaliana		B.rapa
		Synteny Ortholog			Non-Synteny ortholog		Retained
		LF	MF1	MF2		LF	MF1	MF2
WOX	AT3G18010	WOX (Bra022267)		WOX (Bra001694)		16	6	7
	AT5G05770	WOX (Bra009132)		WOX (Bra028749)		16	7	5
	AT4G35550	WOX (Bra011623)	Bra017720	WOX (Bra010531)		12	14	4
	AT1G46480		WOX (Bra014055)	WOX (Bra032212)		8	6	3
	AT5G17810	WOX (Bra002108)		WOX (Bra023638)		13	9	9
	AT2G33880	WOX (Bra005464)		Bra022960		14	11	7
	AT2G17950	WOX (Bra039894)	WOX(Bra037245)	WOX (Bra024485)		19	1	1
	AT2G28610		Bra035688	WOX (Bra000484)		7	13	4
	AT1G20700	WOX (Bra025839)		Bra012245		12	9	12
HB LZP-I	AT3G61890	HB LZP-I (Bra007637)	HB LZP-I (Bra014417)			13	4	3
	AT1G69780	HB LZP-I (Bra016266)	HB LZP-I (Bra007881)	HB LZP-I (Bra003980)		10	7	5
	AT5G03790	HB LZP-I (Bra009510)		HB LZP-I(Bra028820)		10	7	9
	AT4G40060	HB LZP-I (Bra011808)		HB LZP-I(Bra010642)		14	0	6
	AT5G66700	HB LZP-I (Bra012093)	Bra031819	HB LZP-I (Bra037154)		13	6	11
	AT2G46680	HB LZP-I (Bra004516)	Bra039265			15	13	1
	AT2G36610				HB LZP-I (Bra005259)	9	5	7
	AT5G65310	HB LZP-I (Bra024377)	HB LZP-I (Bra031866)			11	12	5
	AT1G27050	HB LZP-I (Bra024665)		Bra012430		11	11	10
					HB LZP-I (Bra028454)	11	4	9
	AT2G22430	HB LZP-I (Bra038523)	HB LZP-I (Bra030238)			10	12	0
	AT3G01470	HB LZP-I (Bra039116)	HB LZP-I (Bra040519)			15	13	3
	AT1G26960				HB LZP-I (Bra016300)	13	9	5
	AT4G36740		HB LZP-I (Bra017780)	Bra010573		11	14	6
	AT5G53980				HB LZP-I (Bra022687)	6	6	10
					HB LZP-I (Bra028099)	18	2	0
	AT3G01220	HB LZP-I (Bra039135)		Bra001016		10	11	11
HB LZP-II	AT5G06710	HB LZP-II (Bra009219)	HB LZP-II (Bra005907)			10	5	9
	AT4G37790	HB LZP-II (Bra011786)	HB LZP-II (Bra017853)	HB LZP-II (Bra010612)		14	9	11
	AT2G44910	HB LZP-II (Bra004874)	HB LZP-II (Bra040335)			11	10	1
	AT3G60390				HB LZP-II (Bra007530)	14	9	6
	AT1G70920	HB LZP-II (Bra016174)	HB LZP-II (Bra007952)			12	6	2
	AT5G47370	HB LZP-II (Bra024948)		HB LZP-II (Bra017489)		6	9	5
	AT2G22800				HB LZP-II (Bra030200)	5	13	0
	AT4G17460	HB LZP-II (Bra026255)	HB LZP-II (Bra012663)			12	10	6
	AT2G01430	HB LZP-II (Bra024888)	Bra026666	Bra017451		6	13	6
	AT4G16780				HB LZP-II (Bra040094)	16	5	4
HB LZP-III	AT5G60690	HB LZP-III (Bra002458)		HB LZP-III (Bra020236)		16	7	10
	AT3G61150	Bra007562		HB LZP-III (Bra003439)		13	6	6
	AT1G79840				HB LZP-III (Bra003535)	3	2	12
	AT1G73360	HB LZP-III (Bra015996)		HB LZP-III (Bra003846)		13	7	7
	AT2G34710	HB LZP-III (Bra005398)	HB LZP-III (Bra021926)			12	5	9
	AT1G52150	HB LZP-III (Bra018948)	HB LZP-III (Bra014315)			10	6	9
					HB LZP-III (Bra003213)	14	12	5
					HB LZP-III (Bra004934)	14	13	11
	AT2G32370	HB LZP-III (Bra005588)	Bra021779			15	5	6
	AT4G17710				HB LZP-III (Bra021035)	10	10	5
	AT5G17320	HB LZP-III (Bra008562)		HB LZP-III (Bra023611)		15	8	9
					HB LZP-III (Bra020066)	12	9	13
	AT3G03260	HB LZP-III (Bra032003)	Bra021363			17	6	2
	AT1G05230	HB LZP-III (Bra015401)		HB LZP-III (Bra032478)		20	4	9
	AT1G17920	HB LZP-III (Bra025938)	HB LZP-III (Bra016578)			10	12	5
	AT5G52170				HB LZP-III (Bra028295)	9	12	2
	AT4G04890	HB LZP-III (Bra029527)	Bra000807	Bra018508		16	4	2
	AT4G21750	Bra013556	Bra038757	HB LZP-III (Bra020872)		17	10	6
	AT1G30490				HB LZP-III (Bra032394)	12	9	5
	AT4G00730	HB LZP-III (Bra037355)	Bra000960			9	11	7
	AT5G46880	Bra024984		HB LZP-III (Bra017519)		10	8	7
HB-Knotted	AT4G08150				HB-Knotted (Bra000638)	0	9	0
	AT1G70510				HB-Knotted (Bra007920)	15	13	2
	AT1G62990		HB-Knotted (Bra036636)	HB-Knotted (Bra027006)		0	11	10
	AT1G23380	HB-Knotted (Bra024591)	HB-Knotted (Bra016348)			19	8	4
	AT1G62360				HB-Knotted (Bra027050)	13	1	7
BEL	AT4G32980	BEL (Bra011403)	BEL (Bra037031)			16	8	5
	AT2G16400	Bra001976		BEL (Bra013075)		4	6	11
				BEL (Bra013076)
	AT1G75410	BEL (Bra015844)	Bra008197	BEL (Bra003753)		10	13	8
		BEL (Bra015845)
	AT2G35940	BEL (Bra005310)	BEL (Bra017277)	Bra023045		5	17	9
	AT5G02030	Bra009618	BEL (Bra005703)	BEL (Bra028883)		11	11	3
	AT5G41410				BEL (Bra025497)	11	4	0
	AT2G23760	BEL (Bra039212)	Bra032147			10	13	3
	AT4G34610				BEL (Bra017666)	13	10	12
PHD	AT5G44180				PHD (Bra033725)	10	6	8
	AT1G28420	PHD (Bra032908)	Bra010869	Bra030097		10	11	6
HB-DDT	AT4G32880	HB-DDT (Bra011392)		HB-DDT (Bra034539)		16	8	8
Un-classified	AT4G03250				Unidentified (Bra034196)	12	8	3
