# Supplementary material for: Genome-wide Identification, Classification, and Expression Pattern of Homeobox Gene Family in Brassica rapa under Various Stresses
Source: Sci Rep. 2018 Nov 2;8:16265. doi: 10.1038/s41598-018-34448-x (PMC6214979; doi:10.1038/s41598-018-34448-x)
Supplement: Supplementary file 8 — S7 Table [file 41598_2018_34448_MOESM8_ESM.xlsx]

## Sheet: Sheet1
		Table. 1	The basic information of BraHB genes identified in Brassica rapa
Gene Name	Protien Identifier	Chromosome Location	cDNA Length (bp)		Protein Properties				Subcellular Prediction
				Protein Length (aa)	Exon Number	Mw (kDa)	pI	GRAVY
BraHB 1	Bra001694	A03:17917095-17919123	2028	353	4	40.1976	6.97	-1.04	nucl: 14
BraHB 2	Bra009132	A10:15115158-15115834	676	192	2	22.0738	8.99	-0.816	nucl: 10, cyto: 2, mito: 2
BraHB 3	Bra011623	A01:1369091-1370429	1338	258	3	28.5725	5.72	-0.907	nucl: 11, chlo: 1, extr: 1
BraHB 4	Bra014055	A08:4029047-4030092	1045	257	3	29.1996	9.28	-0.851	nucl: 12, chlo: 1
BraHB 5	Bra002108	A10:11471837-11472826	989	273	3	30.2425	6.09	-0.55	nucl: 13
BraHB 6	Bra005464	A05:5636162-5637739	1577	390	4	43.3419	8.35	-0.557	nucl: 8, plas: 2, golg: 2, chlo: 1
BraHB 7	Bra010531	A08:14230412-14231397	985	236	3	26.9069	5.13	-0.972	nucl: 12, cyto: 1
BraHB 8	Bra023638	A02:3286208-3288015	1807	275	3	30.4355	6.09	-0.663	nucl: 13
BraHB 9	Bra024485	A06:16740714-16742385	1671	294	3	33.3836	7.8	-0.996	nucl: 11, chlo: 1, plas: 1
BraHB 10	Bra032212	A05:12987493-12988566	1073	251	3	28.5551	9.63	-0.847	nucl: 13
BraHB 11	Bra037245	A09:5416266-5417980	1714	311	3	35.2564	6.83	-1.084	nucl: 13
BraHB 12	Bra039894	A07:1811494-1813083	1589	302	4	34.2786	6.87	-1.035	nucl: 11, chlo: 1, mito: 1
BraHB 13	Bra022267	A05:19472401-19474321	1920	351	4	40.0148	8.39	-0.929	nucl: 13
BraHB 14	Bra000484	A03:11356689-11357728	1039	226	2	26.087	9.33	-0.604	nucl: 8, cyto_nucl: 6, cyto: 2, chlo: 1, mito: 1, pero: 1
BraHB 15	Bra025839	A06:8060028-8061118	1090	203	3	22.8632	5.43	-0.745	nucl: 10, cyto: 2, mito: 2
BraHB 16	Bra028749	A02:861290-861904	614	174	2	20.0514	7.76	-0.844	nucl: 13
BraHB 17	Bra007637	A09:31717906-31718999	1093	230	2	26.9461	5.64	-0.984	nucl: 14
BraHB 18	Bra007881	A02:10552134-10553803	1669	285	3	32.3931	5.64	-0.837	nucl: 12.5, cyto_nucl: 7
BraHB 19	Bra009510	A10:15796736-15798370	1634	230	4	26.6842	6.35	-0.758	nucl: 13.5, cyto_nucl: 7.5
BraHB 20	Bra010642	A08:14961009-14962013	1004	286	2	32.4704	4.85	-1.006	nucl: 12, plas: 1
BraHB 21	Bra011808	A01:420773-421900	1127	295	3	33.4327	4.9	-0.983	nucl: 13
BraHB 22	Bra012093	A07:12283458-12284904	1446	224	2	25.7298	6.92	-0.834	nucl: 14
BraHB 23	Bra014417	A04:477705-478768	1063	228	2	26.8308	5.05	-0.98	nucl: 13.5, cyto_nucl: 7.5
BraHB 24	Bra016266	A07:21825985-21827398	1413	288	3	32.4933	5.52	-0.796	nucl: 12.5, cyto_nucl: 7
BraHB 25	Bra003980	A07:19375016-19376308	1292	252	3	28.492	6.54	-0.852	nucl: 7.5, cyto_nucl: 4.5, chlo: 2, mito: 1, extr: 1, vacu: 1
BraHB 26	Bra004516	A05:577488-578489	1001	254	2	29.5997	4.83	-1.051	nucl: 13
BraHB 27	Bra005259	A05:4330458-4331229	771	187	3	21.8417	7.74	-0.899	nucl: 14
BraHB 28	Bra024377	A06:15931727-15933120	1393	305	3	34.2113	5.08	-0.644	nucl: 11, chlo: 1, mito: 1
BraHB 29	Bra024665	A09:24939275-24939897	622	186	3	21.5532	4.88	-0.86	nucl: 11, cysk: 2
BraHB 30	Bra028454	A07:14101225-14101925	700	178	3	20.6223	6.34	-0.879	nucl: 14
BraHB 31	Bra030238	A04:10103464-10104545	1081	297	3	33.8301	4.7	-0.923	nucl: 13
BraHB 32	Bra038523	A09:33498671-33499774	1103	311	3	35.0955	4.54	-0.861	nucl: 11, chlo: 2
BraHB 33	Bra039116	A05:25248341-25249549	1208	260	3	29.9363	5.33	-0.83	nucl: 14
BraHB 34	Bra016300	A08:17008523-17009456	933	254	3	29.3567	5.58	-1.032	nucl: 12.5, cyto_nucl: 7
BraHB 35	Bra017780	A03:30470161-30471721	1560	217	3	25.5564	5	-0.966	nucl: 10.5, cyto_nucl: 6, cysk: 2
BraHB 36	Bra022687	A02:6982414-6982884	470	156	1	17.9221	7.68	-0.836	nucl: 14
BraHB 37	Bra028099	A07:1295248-1296715	1467	220	3	25.6578	5.91	-0.862	nucl: 10, chlo: 3
BraHB 38	Bra028820	A02:535258-536724	1466	227	3	26.0305	8.98	-0.717	nucl: 13
BraHB 39	Bra031866	A02:26487843-26489562	1719	310	3	34.2271	4.82	-0.546	chlo: 8, nucl: 6
BraHB 40	Bra037154	A09:4689796-4690914	1118	225	2	25.9621	5.9	-0.8	nucl: 14
BraHB 41	Bra039135	A05:25172535-25176296	3761	272	3	31.4909	6.04	-1.006	nucl: 12, cyto: 1
BraHB 42	Bra040519	A01:26776812-26778122	1310	274	4	31.529	5.63	-0.877	nucl: 14
BraHB 43	Bra034196	A09:1221076-1223000	1924	477	9	53.4841	7.76	-1.147	nucl: 14
BraHB 44	Bra009219	A10:14781077-14783163	2086	340	4	37.9724	8.73	-0.862	nucl: 13
BraHB 45	Bra010612	A08:14784946-14785947	1001	270	3	29.7746	8.52	-0.61	nucl: 11, cyto: 1, extr: 1
BraHB 46	Bra004874	A05:2237723-2239355	1632	295	4	32.3252	9.08	-0.796	nucl: 12, cyto: 1
BraHB 47	Bra005907	A03:1151818-1153904	2086	322	5	36.0324	9.13	-0.849	nucl: 13
BraHB 48	Bra007530	A09:31157235-31158852	1617	311	4	34.1474	8.78	-0.714	nucl: 11, cyto: 1, extr: 1
BraHB 49	Bra016174	A07:22318460-22320641	2181	209	4	23.784	9.11	-0.683	nucl: 13.5, cyto_nucl: 7.5
BraHB 50	Bra017489	A09:13383387-13384458	1071	270	4	30.1508	7.68	-0.775	nucl: 13
BraHB 51	Bra007952	A02:11073519-11075422	1903	205	4	23.4166	9.02	-0.708	nucl: 14
BraHB 52	Bra024948	A06:23285318-23286437	1119	276	4	31.0568	7.66	-0.837	nucl: 13
BraHB 53	Bra030200	A04:10435791-10436812	1021	281	3	30.8627	8	-0.672	nucl: 11, cyto: 2
BraHB 54	Bra040335	A04:18545127-18546953	1826	321	4	34.811	8.61	-0.641	nucl: 12.5, cyto_nucl: 7
BraHB 55	Bra011786	A01:534222-535255	1033	282	3	31.0658	7.63	-0.672	nucl: 12, extr: 1
BraHB 56	Bra012663	A03:22894734-22895838	1104	285	4	31.862	7.7	-0.678	nucl: 13
BraHB 57	Bra017853	A03:31038500-31039550	1050	281	3	30.4755	8.65	-0.517	nucl: 9, cyto: 3, extr: 1
BraHB 58	Bra024888	A06:23054046-23057004	2958	197	4	22.2631	7.8	-0.866	nucl: 14
BraHB 59	Bra026255	A01:10152374-10153464	1090	274	4	30.7065	8.75	-0.838	nucl: 13
BraHB 60	Bra040094	A01:10494091-10495157	1066	285	3	31.9798	9.09	-0.867	chlo: 6, nucl: 3, cyto: 3, cysk: 2
BraHB 61	Bra002458	A10:9500544-9504627	4083	850	18	93.0387	5.65	-0.127	chlo: 7, nucl: 4, cysk: 2
BraHB 62	Bra003439	A07:16461803-16465417	3614	785	9	85.9932	6.26	-0.356	nucl: 12, chlo: 2
BraHB 63	Bra003535	A07:16953640-16957383	3743	750	9	83.8106	6.33	-0.509	nucl: 13
BraHB 64	Bra003846	A07:18619746-18622532	2786	705	10	77.1099	6.59	-0.365	nucl: 14
BraHB 65	Bra005398	A05:5242686-5247047	4361	849	18	92.9744	6.03	-0.21	cyto: 5, chlo: 3, nucl: 3, mito: 1, vacu: 1
BraHB 66	Bra014315	A08:1697496-1701182	3686	834	16	91.6111	5.94	-0.115	nucl: 6, cyto: 6, chlo: 1
BraHB 67	Bra003213	A07:15196167-15205678	9511	710	10	79.7201	6.42	-0.331	nucl: 5, cyto: 3, vacu: 3, E.R.: 3
BraHB 68	Bra004934	A05:2556801-2560490	3689	786	10	86.3598	6.4	-0.35	nucl: 14
BraHB 69	Bra005588	A05:6373565-6377027	3462	704	15	78.6308	5.64	-0.472	nucl: 8, cyto: 4, vacu: 2
BraHB 70	Bra021035	A08:9512364-9515589	3225	734	10	82.2315	5.99	-0.328	nucl: 13
BraHB 71	Bra008562	A10:11632175-11636720	4545	723	10	81.3846	7.03	-0.436	chlo: 4, nucl: 2.5, E.R.: 2, cysk_nucl: 2, cyto: 1, mito: 1, plas: 1, extr: 1
BraHB 72	Bra020066	A02:3859511-3863279	3768	682	10	76.7909	5.61	-0.308	nucl: 12, cyto: 1
BraHB 73	Bra023611	A02:3147576-3151827	4251	705	10	79.5992	6.18	-0.401	nucl: 9, vacu: 3, cyto: 1
BraHB 74	Bra032003	A05:24776260-24779889	3629	689	10	78.0403	5.75	-0.341	nucl: 12, extr: 1
BraHB 75	Bra015401	A10:1593110-1596759	3649	720	14	79.6238	5.63	-0.389	plas: 7, nucl: 5, E.R.: 2
BraHB 76	Bra015996	A07:23177444-23180742	3298	717	10	78.5254	6.28	-0.387	nucl: 14
BraHB 77	Bra016578	A08:18364519-18367156	2637	684	9	75.9545	6.38	-0.296	nucl: 10, cyto: 2, vacu: 2
BraHB 78	Bra018948	A06:1064705-1068720	4015	838	15	91.8583	5.91	-0.111	cyto: 7, nucl: 5, chlo: 1
BraHB 79	Bra020236	A02:4707043-4711118	4075	846	17	92.9717	5.63	-0.122	nucl: 7, cyto: 3, vacu: 2, chlo: 1
BraHB 80	Bra021926	A04:15326439-15330527	4088	843	15	92.0165	5.9	-0.179	cyto: 5, chlo: 4, nucl: 2, mito: 1, vacu: 1
BraHB 81	Bra025938	A06:6578757-6581562	2805	694	12	77.1336	6.55	-0.329	nucl: 13
BraHB 82	Bra028295	A10:4740838-4743817	2979	682	9	75.4286	6.79	-0.394	nucl: 13
BraHB 83	Bra029527	A09:17973104-17976659	3555	745	13	81.5982	5.56	-0.314	nucl: 13
BraHB 84	Bra020872	A08:10726692-10732201	5509	748	11	82.4039	5.4	-0.338	nucl: 12, chlo: 1
BraHB 85	Bra032394	A09:21839795-21844213	4418	840	17	92.1577	6.06	-0.199	chlo: 6, nucl: 3, cyto: 3, cysk: 2
BraHB 86	Bra032478	A09:38005186-38009083	3897	719	12	79.3436	5.5	-0.365	nucl: 7, E.R.: 3, plas: 2, mito: 1
BraHB 87	Bra037355	A09:225267-229473	4206	790	9	86.4966	5.88	-0.367	nucl: 12, chlo: 1
BraHB 88	Bra017519	A09:13145212-13149590	4378	816	12	90.9281	5.42	-0.357	nucl: 11, chlo: 1, mito: 1
BraHB 89	Bra000638	A03:12206043-12209723	3680	387	6	44.6707	6.1	-1.055	nucl: 14
BraHB 90	Bra007920	A02:10864446-10869687	5241	327	5	36.9644	4.91	-0.615	nucl: 12, cyto: 1
BraHB 91	Bra036636	A09:6365488-6368614	3126	294	6	33.0943	6.1	-0.591	nucl: 11, cyto: 1, cysk: 1
BraHB 92	Bra016348	A08:17224952-17230180	5228	314	5	35.1617	5.14	-0.536	nucl: 13
BraHB 93	Bra027006	A09:7937016-7943077	6061	295	6	33.3086	5.92	-0.581	nucl: 11, cysk: 2
BraHB 94	Bra027050	A09:8393317-8396198	2881	382	4	43.0103	6.12	-0.704	nucl: 14
BraHB 95	Bra024591	A09:25410114-25418313	8199	328	5	36.8215	4.88	-0.537	nucl: 12, cyto: 1
BraHB 96	Bra011403	A01:2324138-2325816	1678	466	6	61.5331	7.79	-0.513	nucl: 12, chlo: 1
BraHB 97	Bra013075	A03:20641318-20642831	1513	426	4	47.7317	6.3	-0.521	nucl: 8.5, nucl_plas: 5, cyto: 3, pero: 1
BraHB 98	Bra003753	A07:18173010-18174639	1629	473	4	53.7314	6.29	-0.861	nucl: 13.5, cyto_nucl: 7.5
BraHB 99	Bra005310	A05:4724305-4726990	2685	628	7	69.3988	6.35	-0.743	nucl: 14
BraHB 100	Bra005703	A03:200312-203613	3301	570	4	61.5331	7.79	-0.498	nucl: 14
BraHB 101	Bra013076	A03:20638362-20639947	1585	450	5	50.3094	5.93	-0.543	nucl: 10.5, nucl_plas: 6, cyto: 1, pero: 1
BraHB 102	Bra015845	A07:23831252-23833345	2093	519	5	59.2333	6.33	-0.971	nucl: 11.5, cyto_nucl: 6.5, chlo: 1
BraHB 103	Bra025497	A04:8699676-8703257	3581	593	4	67.1674	6.51	-0.858	nucl: 13.5, cyto_nucl: 7.5
BraHB 104	Bra028883	A02:214591-217897	3306	584	4	62.7174	6.8	-0.483	nucl: 14
BraHB 105	Bra037031	A03:28860729-28862328	1599	437	5	49.9412	6.22	-0.557	nucl: 12, chlo: 1
BraHB 106	Bra039212	A09:32993030-32997761	4771	608	7	67.6377	6.31	-0.754	nucl: 14
BraHB 107	Bra015844	A07:23836419-23838061	1642	289	6	32.9965	5.94	-0.329	nucl: 13
BraHB 108	Bra017277	A04:15694263-15696916	2653	675	7	73.4603	6.34	-0.698	nucl: 14
BraHB 109	Bra017666	A03:29672472-29674599	2127	528	5	58.8797	5.92	-0.651	nucl: 11, cyto: 3
BraHB 110	Bra033725	A06:24344899-24351275	6376	1640	19	184.051	5.3	-0.719	nucl: 10, cyto: 3
BraHB 111	Bra032908	A09:23073346-23080424	7078	1662	18	186.407	5.29	-0.806	nucl: 13
BraHB 112	Bra011392	A01:2375068-2379500	4432	833	17	91.9382	5.84	-0.182	nucl: 6, cyto: 6, vacu: 2
BraHB 113	Bra034539	A08:12153980-12158765	4785	832	18	91.9532	5.87	-0.177	nucl: 6, cyto: 5, vacu: 2
