# Supplementary material for: Genome-wide Identification, Classification, and Expression Pattern of Homeobox Gene Family in Brassica rapa under Various Stresses
Source: Sci Rep. 2018 Nov 2;8:16265. doi: 10.1038/s41598-018-34448-x (PMC6214979; doi:10.1038/s41598-018-34448-x)
Supplement: Supplementary file 9 — S8 Table [file 41598_2018_34448_MOESM9_ESM.xlsx]

## Sheet: Sheet1
Table. 8	Pearson correlation coefficient of the stress-induced BraHBs whose PC are greater than 0.5
	Different Stresses	Gene 1	Gene 2	Correlation coefficient
	ABA	BraHB 5	BraHB 8	0.715962
		BraHB 9	BraHB 12	0.688772
		BraHB 17	BraHB 23	0.931557
		BraHB 49	BraHB 51	0.606973
		BraHB 75	BraHB 86	0.784621
		BraHB 96	BraHB 105	0.609337
	GA	BraHB 17	BraHB 23	0.729197
		BraHB 31	BraHB 32	0.79762
		BraHB 33	BraHB 42	0.707302
		BraHB 56	BraHB 59	0.95069
		BraHB 64	BraHB 76	0.995582
		BraHB 91	BraHB 93	0.842635
		BraHB 96	BraHB 105	0.859879
	NaCl	BraHB 9	BraHB 12	0.712415
		BraHB 17	BraHB 23	0.65622
		BraHB 64	BraHB 76	0.97758
	PEG	BraHB 5	BraHB 8	0.759741
		BraHB 17	BraHB 23	0.765769
		BraHB 33	BraHB 42	0.975939
		BraHB 50	BraHB 52	0.842153
		BraHB 75	BraHB 86	0.749995
		BraHB 91	BraHB 93	0.596693
		BraHB 96	BraHB 105	0.860069
	Heat	BraHB 17	BraHB 23	0.696098
		BraHB 96	BraHB 105	0.691881
	Cold	BraHB 5	BraHB 8	0.804309
		BraHB 9	BraHB 12	0.56177
		BraHB 49	BraHB 51	0.89414
		BraHB 50	BraHB 52	0.989465
