# Supplementary material for: Genome-wide Identification, Classification, and Expression Pattern of Homeobox Gene Family in Brassica rapa under Various Stresses
Source: Sci Rep. 2018 Nov 2;8:16265. doi: 10.1038/s41598-018-34448-x (PMC6214979; doi:10.1038/s41598-018-34448-x)
Supplement: Supplementary file 10 — S9 Table [file 41598_2018_34448_MOESM10_ESM.xlsx]

## Sheet: Sheet1
Table. 9	Sequences of the BraHB gene primers used for quantitative real time PCR
Genes	Sense Primer (5'->3')	Anti-Sense Primer (5'->3')
BraHB 5	ACCAGAGGAGTTGAAGAC	GCCATACATTGTGAAGAGAT
BraHB 8	TAACAGAAGGAGCAATAGACAT	AGAGGAAGACCAGAGGAAT
BraHB 9	CCAGCCTACAACTTCTTC	CATCGCCACCATATTCTT
BraHB 12	AAGGCTGAGACTGTATGG	ATGGTGAAGAAGAGGATGAT
BraHB 17	CAGAGCCAACTACAATCATT	ATCATTACACAGAGCAATCC
BraHB 23	AAGTATGAGCCAGAAGTC	CCAGTTATCGGATGAAGT
BraHB 31	CGCCGTGACAATGAATCT	GTTCTCTTCCTCTTCTTCTTCTC
BraHB 32	CGATGCTTGAAGGTTACG	CTACTTGACGAGGTTGGA
BraHB 33	CGACTATTACGACGACCAA	GAGGACTTGAGGAGATTGAA
BraHB 42	TTCAATCTCCTCAAGTCT	TTGTTAGTTGTGTCTTCTT
BraHB 49	CGGAGATGGAATGTGAGTA	ATAGGGTAGAGGAAGAGGAA
BraHB 51	AATCATACCTTAACCTCTAA	ATACTCACATTCCATCTC
BraHB 50	TCAGAACAGAAGAGCAAGA	CGATTCTCCTCCGTTAGT
BraHB 52	GAAGAAGACGGAGGTGAA	GGATTGAGAGTGTTGTGTTC
BraHB 56	GAGGAAGAAGAAGAAGAATACG	CGAGAACAGCGGATTGAT
BraHB 59	CCGACGAAGAAGAAGAATA	CGAGAACAGCAGATTGAT
BraHB 64	TCATCAGGAGCACTTGTT	AGTATCGTCACCGTTCATT
BraHB 76	GCATTCTCATCCTAATAATAACT	CCTAAGCAATTCCTCCAT
BraHB 75	AACAACCACAACTACAAC	TCCTCCTTCTTGATTCTC
BraHB 86	ATAGCAATAACCACAACTAC	TCCTCCTTCTTGATTCTC
BraHB 91	TTCTCAATCTCATCATCTT	ACACAACACCATTACATA
BraHB 93	GAGTGACATTAGGAGAAG	GGAATTATCGGATGAGAA
BraHB 96	CTCCTTCACTTCATCCTAT	ACCAACAACACCTTCTAT
BraHB 105	TCCTCCTCTTCTTCCATT	CCTCAACACCTTCTACAC
Actin	CTCAGTCCAAAAGAGGTATTCT	GTAGAATGTGTGATGCCAGATC
